# Supplementary material for: Revealing heterogeneity of brain imaging phenotypes in Alzheimer’s disease based on unsupervised clustering of blood marker profiles
Source: PLoS One. 2019 Mar 4;14(3):e0211121. doi: 10.1371/journal.pone.0211121 (PMC6398858; doi:10.1371/journal.pone.0211121)
Supplement: S1 File — List of Patient ID (PTID) of the ADNI subjects used in this study. (CSV) [file pone.0211121.s001.csv]

C	DX	PTID
1	AD	011_S_0003
1	LMCI	022_S_0004
1	LMCI	100_S_0006
3	CN	011_S_0008
2	AD	011_S_0010
2	CN	022_S_0014
1	CN	067_S_0019
1	CN	011_S_0022
1	CN	011_S_0023
3	AD	067_S_0029
3	LMCI	067_S_0038
1	CN	099_S_0040
4	LMCI	007_S_0041
2	LMCI	022_S_0044
3	LMCI	067_S_0045
1	CN	100_S_0047
3	LMCI	123_S_0050
4	LMCI	099_S_0051
4	LMCI	099_S_0054
1	CN	067_S_0059
4	LMCI	099_S_0060
1	CN	022_S_0066
1	CN	007_S_0070
3	AD	067_S_0076
4	LMCI	067_S_0077
2	LMCI	018_S_0080
1	AD	023_S_0083
4	AD	023_S_0084
3	CN	136_S_0086
2	LMCI	018_S_0087
4	CN	073_S_0089
3	AD	023_S_0093
1	AD	123_S_0094
3	CN	032_S_0095
1	CN	022_S_0096
2	LMCI	007_S_0101
2	LMCI	130_S_0102
4	LMCI	136_S_0107
4	LMCI	099_S_0111
4	LMCI	127_S_0112
1	CN	027_S_0118
4	CN	027_S_0120
3	LMCI	023_S_0126
1	CN	068_S_0127
1	AD	022_S_0129
2	LMCI	128_S_0135
3	AD	023_S_0139
4	AD	032_S_0147
1	AD	098_S_0149
3	LMCI	037_S_0150
4	LMCI	137_S_0158
3	CN	098_S_0172
1	CN	067_S_0177
3	AD	100_S_0190
3	AD	136_S_0194
3	LMCI	035_S_0204
4	CN	068_S_0210
4	AD	020_S_0213
2	LMCI	032_S_0214
2	AD	128_S_0216
3	AD	005_S_0221
2	LMCI	005_S_0222
4	LMCI	021_S_0231
1	LMCI	013_S_0240
3	LMCI	067_S_0243
2	LMCI	027_S_0256
3	CN	127_S_0260
4	AD	128_S_0266
4	LMCI	098_S_0269
4	LMCI	130_S_0285
2	AD	018_S_0286
1	LMCI	099_S_0291
4	LMCI	035_S_0292
2	LMCI	007_S_0293
2	LMCI	031_S_0294
1	AD	136_S_0299
4	AD	136_S_0300
1	LMCI	027_S_0307
3	AD	128_S_0310
4	LMCI	041_S_0314
2	AD	007_S_0316
2	CN	131_S_0319
1	AD	031_S_0321
1	LMCI	011_S_0326
3	LMCI	023_S_0331
2	LMCI	067_S_0336
2	AD	035_S_0341
2	LMCI	007_S_0344
2	LMCI	116_S_0361
3	LMCI	011_S_0362
1	AD	137_S_0366
1	AD	099_S_0372
2	AD	114_S_0374
1	LMCI	023_S_0376
4	LMCI	114_S_0378
4	CN	073_S_0386
3	LMCI	023_S_0388
2	LMCI	123_S_0390
4	AD	032_S_0400
4	LMCI	068_S_0401
1	AD	027_S_0404
4	LMCI	114_S_0410
2	LMCI	027_S_0417
2	LMCI	130_S_0423
4	LMCI	136_S_0429
1	AD	127_S_0431
2	CN	131_S_0441
3	LMCI	068_S_0442
2	LMCI	137_S_0443
3	LMCI	041_S_0446
1	LMCI	005_S_0448
2	LMCI	130_S_0449
3	CN	037_S_0454
2	CN	137_S_0459
1	LMCI	057_S_0464
4	AD	099_S_0470
4	CN	010_S_0472
4	AD	057_S_0474
4	LMCI	068_S_0478
1	LMCI	137_S_0481
4	CN	133_S_0488
2	CN	006_S_0498
1	LMCI	037_S_0501
1	LMCI	130_S_0505
4	LMCI	053_S_0507
1	LMCI	033_S_0511
4	LMCI	033_S_0514
3	CN	033_S_0516
1	AD	128_S_0517
4	LMCI	073_S_0518
2	CN	014_S_0519
4	LMCI	094_S_0531
2	AD	062_S_0535
4	AD	022_S_0543
3	AD	006_S_0547
1	CN	002_S_0559
1	AD	073_S_0565
4	LMCI	037_S_0566
1	AD	036_S_0577
3	LMCI	136_S_0579
4	LMCI	037_S_0588
2	CN	005_S_0602
4	AD	126_S_0606
3	LMCI	067_S_0607
2	CN	005_S_0610
1	AD	002_S_0619
4	LMCI	053_S_0621
2	LMCI	023_S_0625
1	LMCI	021_S_0626
1	LMCI	027_S_0644
2	CN	116_S_0648
2	LMCI	116_S_0649
2	LMCI	014_S_0658
4	LMCI	052_S_0671
4	CN	036_S_0672
3	LMCI	036_S_0673
2	CN	032_S_0677
2	CN	126_S_0680
1	AD	018_S_0682
3	CN	002_S_0685
2	CN	137_S_0686
4	AD	062_S_0690
1	LMCI	141_S_0697
2	LMCI	032_S_0718
1	AD	012_S_0720
2	LMCI	137_S_0722
2	LMCI	033_S_0723
3	AD	033_S_0724
4	LMCI	033_S_0725
4	LMCI	002_S_0729
3	AD	033_S_0733
1	LMCI	033_S_0739
4	LMCI	073_S_0746
3	LMCI	036_S_0748
1	CN	009_S_0751
1	AD	021_S_0753
4	AD	127_S_0754
2	LMCI	016_S_0769
3	LMCI	130_S_0783
1	AD	126_S_0784
1	AD	141_S_0790
3	LMCI	133_S_0792
2	LMCI	137_S_0800
1	AD	005_S_0814
3	LMCI	031_S_0821
2	LMCI	116_S_0834
1	LMCI	027_S_0835
1	AD	029_S_0836
2	LMCI	057_S_0839
3	CN	029_S_0843
1	AD	027_S_0850
1	LMCI	141_S_0851
1	AD	141_S_0852
1	LMCI	023_S_0855
4	LMCI	029_S_0878
2	LMCI	099_S_0880
2	AD	126_S_0891
2	LMCI	100_S_0892
1	LMCI	010_S_0904
4	LMCI	033_S_0906
3	LMCI	003_S_0908
4	LMCI	133_S_0912
4	LMCI	133_S_0913
3	LMCI	094_S_0921
1	CN	033_S_0923
1	LMCI	127_S_0925
3	CN	023_S_0926
2	LMCI	100_S_0930
2	CN	003_S_0931
1	LMCI	012_S_0932
4	LMCI	057_S_0941
1	LMCI	109_S_0950
4	LMCI	137_S_0973
1	LMCI	032_S_0978
4	LMCI	137_S_0994
3	LMCI	035_S_0997
3	CN	041_S_1002
1	LMCI	041_S_1010
1	CN	033_S_1016
1	LMCI	009_S_1030
3	LMCI	012_S_1033
3	LMCI	099_S_1034
3	AD	137_S_1041
4	LMCI	128_S_1043
3	AD	053_S_1044
4	LMCI	023_S_1046
2	LMCI	141_S_1052
2	LMCI	052_S_1054
3	AD	133_S_1055
1	AD	003_S_1059
2	AD	100_S_1062
1	LMCI	029_S_1073
1	LMCI	068_S_1075
2	LMCI	126_S_1077
1	AD	082_S_1079
4	AD	027_S_1082
1	LMCI	128_S_1088
2	LMCI	022_S_1097
1	AD	021_S_1109
4	LMCI	016_S_1117
3	LMCI	013_S_1120
3	LMCI	023_S_1126
4	LMCI	006_S_1130
2	AD	141_S_1137
3	LMCI	127_S_1140
2	AD	099_S_1144
4	LMCI	128_S_1148
1	AD	013_S_1161
2	LMCI	052_S_1168
4	CN	032_S_1169
4	AD	133_S_1170
2	AD	024_S_1171
2	LMCI	126_S_1187
3	CN	023_S_1190
2	CN	130_S_1200
1	CN	941_S_1203
2	CN	007_S_1206
2	AD	031_S_1209
4	LMCI	027_S_1213
4	LMCI	057_S_1217
2	AD	126_S_1221
1	LMCI	005_S_1224
4	LMCI	037_S_1225
3	LMCI	136_S_1227
2	LMCI	129_S_1246
3	LMCI	023_S_1247
4	AD	067_S_1253
3	LMCI	041_S_1260
4	AD	023_S_1262
2	LMCI	057_S_1265
1	LMCI	002_S_1268
4	LMCI	057_S_1269
3	AD	033_S_1281
2	AD	033_S_1285
2	AD	130_S_1290
4	LMCI	094_S_1293
4	AD	007_S_1304
1	AD	024_S_1307
3	LMCI	033_S_1309
3	LMCI	116_S_1315
1	LMCI	012_S_1321
4	LMCI	094_S_1330
4	AD	130_S_1337
4	AD	007_S_1339
4	LMCI	022_S_1351
1	LMCI	052_S_1352
3	AD	009_S_1354
1	AD	057_S_1371
1	LMCI	072_S_1380
2	AD	127_S_1382
2	LMCI	022_S_1394
4	AD	094_S_1397
3	LMCI	094_S_1398
4	AD	094_S_1402
2	AD	128_S_1409
2	LMCI	137_S_1414
2	LMCI	127_S_1419
2	LMCI	041_S_1423
