# Supplementary material for: Revealing heterogeneity of brain imaging phenotypes in Alzheimer’s disease based on unsupervised clustering of blood marker profiles
Source: PLoS One. 2019 Mar 4;14(3):e0211121. doi: 10.1371/journal.pone.0211121 (PMC6398858; doi:10.1371/journal.pone.0211121)
Supplement: S2 File — List of subcortical zones from FreeSurfer segmentation used in this study. (CSV) [file pone.0211121.s002.csv]

cov_names
Alpha-1-Microglobulin (A1Micro) (ug/ml)
Alpha-2-Macroglobulin (A2Macro) (mg/mL)
Alpha-1-Antichymotrypsin (AACT) (ug/ml)
Alpha-1-Antitrypsin (AAT) (mg/mL)
Angiotensin-Converting Enzyme (ACE) (ng/ml)
Adiponectin (ug/mL)
Alpha-Fetoprotein (AFP) (ng/mL)
Agouti-Related Protein (AGRP) (pg/mL)
Angiopoietin-2 (ANG-2) (ng/mL)
Angiotensinogen (ng/mL)
Apolipoprotein A-I (Apo A-I) (mg/mL)
Apolipoprotein A-II (Apo A-II) (ng/ml)
Apolipoprotein A-IV (Apo A-IV) (ug/ml)
Apolipoprotein B (Apo B) (ug/ml)
Apolipoprotein C-I (Apo C-I) (ng/ml)
Apolipoprotein C-III (Apo C-III) (ug/mL)
Apolipoprotein D (Apo D) (ug/ml)
Apolipoprotein E (Apo E) (ug/ml)
Apolipoprotein H (Apo H) (ug/mL)
AXL Receptor Tyrosine Kinase (AXL) (ng/mL)
Beta-2-Microglobulin (B2M) (ug/mL)
Brain-Derived Neurotrophic Factor (BDNF) (ng/mL)
B Lymphocyte Chemoattractant (BLC) (pg/ml)
Bone Morphogenetic Protein 6 (BMP-6) (ng/mL)
Brain Natriuretic Peptide (BNP) (pg/ml)
Betacellulin (BTC) (pg/mL)
Complement C3 (C3) (mg/mL)
Cancer Antigen 19-9 (CA-19-9) (U/mL)
Calcitonin (pg/mL)
CD 40 antigen (CD40) (ng/mL)
CD40 Ligand (CD40-L) (ng/mL)
CD5 (CD5L) (ng/ml)
Carcinoembryonic Antigen (CEA) (ng/mL)
Chromogranin-A (CgA) (ng/mL)
Creatine Kinase-MB (CK-MB) (ng/mL)
Clusterin (CLU) (ug/ml)
Ciliary Neurotrophic Factor (CNTF) (pg/mL)
Complement Factor H (ug/ml)
Cortisol (Cortisol) (ng/ml)
C-peptide (ng/ml)
C-Reactive Protein (CRP) (ug/mL)
Cystatin-C (ng/ml)
Epidermal Growth Factor (EGF) (pg/mL)
Epidermal Growth Factor Receptor (EGFR) (ng/mL)
Epithelial-Derived Neutrophil-Activating (ng/mL)
Eotaxin-1 (pg/mL)
Eotaxin-3 (pg/mL)
E-Selectin (ng/mL)
Fatty Acid-Binding Protein- heart (FABP (ng/mL)
Factor VII (ng/mL)
FASLG Receptor (FAS) (ng/mL)
Fas Ligand (FasL) (pg/mL)
Fetuin-A (ug/ml)
Fibroblast Growth Factor 4 (FGF-4) (pg/mL)
Fibrinogen (mg/mL)
Ferritin (FRTN) (ng/mL)
Follicle-Stimulating Hormone (FSH) (mIU/mL)
Growth Hormone (GH) (ng/mL)
Growth-Regulated alpha protein (GRO-alph (pg/mL)
Glutathione S-Transferase alpha (GST-alp (ng/ml)
Haptoglobin (mg/mL)
Heparin-Binding EGF-Like Growth Factor ( (pg/mL)
Chemokine CC-4 (HCC-4) (ng/mL)
Hepatocyte Growth Factor (HGF) (ng/mL)
T Lymphocyte-Secreted Protein I-309 (I-3 (pg/mL)
Intercellular Adhesion Molecule 1 (ICAM- (ng/mL)
Immunoglobulin A (IgA) (mg/mL)
Immunoglobulin E (IgE) (ng/mL)
Insulin-like Growth Factor-Binding Prote (ng/mL)
Immunoglobulin M (IGM) (mg/mL)
Interleukin-13 (IL-13) (pg/mL)
Interleukin-16 (IL-16) (pg/mL)
Interleukin-18 (IL-18) (pg/mL)
Interleukin-3 (IL-3) (ng/mL)
Interleukin-6 receptor (IL-6r) (ng/mL)
Interleukin-8 (IL-8) (pg/mL)
Insulin (uIU/mL)
Interferon gamma Induced Protein 10 (IP- (pg/ml)
Kidney Injury Molecule-1 (KIM-1) (ng/ml)
Leptin (ng/mL)
Luteinizing Hormone (LH) (mIU/mL)
Apolipoprotein(a) (Lp(a)) (ug/mL)
Monocyte Chemotactic Protein 1 (MCP-1) (pg/mL)
Monocyte Chemotactic Protein 2 (MCP-2) (pg/ml)
Monocyte Chemotactic Protein 3 (MCP-3) (pg/mL)
Monocyte Chemotactic Protein 4 (MCP-4) (pg/ml)
Macrophage Colony-Stimulating Factor 1 ( (ng/mL)
Macrophage-Derived Chemokine (MDC) (pg/mL)
Macrophage Migration Inhibitory Factor ( (ng/mL)
Monokine Induced by Gamma Interferon (MI (pg/ml)
Macrophage Inflammatory Protein-1 alpha (pg/mL)
Macrophage Inflammatory Protein-1 beta ( (pg/mL)
Macrophage Inflammatory Protein-3 alpha (pg/ml)
Matrix Metalloproteinase-1 (MMP-1) (ng/ml)
Matrix Metalloproteinase-10 (MMP-10) (ng/ml)
Matrix Metalloproteinase-2 (MMP-2) (ng/mL)
Matrix Metalloproteinase-7 (MMP-7) (ng/ml)
Matrix Metalloproteinase-9 (MMP-9) (ng/mL)
Matrix Metalloproteinase-9- total (MMP-9 (ng/ml)
Myeloid Progenitor Inhibitory Factor 1 ( (ng/mL)
Myeloperoxidase (MPO) (ng/mL)
Myoglobin (ng/mL)
Neutrophil Gelatinase-Associated Lipocal (ng/ml)
Neuronal Cell Adhesion Molecule (Nr-CAM) (ng/mL)
Osteopontin (ng/ml)
Plasminogen Activator Inhibitor 1 (PAI-1 (ng/mL)
Prostatic Acid Phosphatase (PAP) (ng/mL)
Pregnancy-Associated Plasma Protein A (P (mIU/mL)
Pulmonary and Activation-Regulated Chemo (ng/mL)
Platelet-Derived Growth Factor BB (PDGF- (pg/ml)
Placenta Growth Factor (PLGF) (pg/ml)
Pancreatic Polypeptide (PPP) (pg/ml)
Prolactin (PRL) (ng/ml)
Proinsulin- Intact (pM)
Proinsulin- Total (pM)
Peptide YY (PYY) (pg/mL)
Receptor for advanced glycosylation end (ng/mL)
T-Cell-Specific Protein RANTES (RANTES) (ng/mL)
Resistin (ng/ml)
Serum Amyloid P-Component (SAP) (ug/mL)
Stem Cell Factor (SCF) (pg/mL)
Serum Glutamic Oxaloacetic Transaminase (ug/mL)
Sex Hormone-Binding Globulin (SHBG) (nmol/L)
Superoxide Dismutase 1- Soluble (SOD-1) (ng/mL)
Sortilin (ng/mL)
Thyroxine-Binding Globulin (TBG) (ug/mL)
Thymus-Expressed Chemokine (TECK) (ng/mL)
Testosterone- Total (ng/ml)
Trefoil Factor 3 (TFF3) (ug/ml)
Tamm-Horsfall Urinary Glycoprotein (THP) (ug/ml)
Thrombospondin-1 (ng/mL)
Tissue Inhibitor of Metalloproteinases 1 (ng/mL)
Thrombomodulin (TM) (ng/ml)
Tenascin-C (TN-C) (ng/mL)
Tumor Necrosis Factor alpha (TNF-alpha) (pg/mL)
Tumor Necrosis Factor Receptor-Like 2 (T (ng/mL)
Thrombopoietin (ng/mL)
TNF-Related Apoptosis-Inducing Ligand Re (ng/mL)
Serotransferrin (Transferrin) (mg/dl)
Thyroid-Stimulating Hormone (TSH) (uIU/mL)
Transthyretin (TTR) (mg/dl)
Vascular Cell Adhesion Molecule-1 (VCAM- (ng/mL)
Vascular Endothelial Growth Factor (VEGF (pg/mL)
Vitronectin (ug/ml)
Vitamin K-Dependent Protein S (VKDPS) (ug/ml)
von Willebrand Factor (vWF) (ug/mL)
HCAMPLAS
AB40
AB42
PLASMA_NFL
Alanine
Arginine
Asparagine
Aspartic Acid
Citrulline
Glutamine
Glutamic Acid
Glycine
Isoleucine
Lysine
Methionine
Ornithine
Phenylalanine
Proline
Serine
Threonine
Tryptophan
Tyrosine
Valine
Kynurenine
Sarcosine
trans isomer of 4-hydroxyproline
