# Supplementary material for: Revealing heterogeneity of brain imaging phenotypes in Alzheimer’s disease based on unsupervised clustering of blood marker profiles
Source: PLoS One. 2019 Mar 4;14(3):e0211121. doi: 10.1371/journal.pone.0211121 (PMC6398858; doi:10.1371/journal.pone.0211121)
Supplement: S3 File — List of blood markers available in the ADNI website used in this study. (CSV) [file pone.0211121.s003.csv]

feat_names
Left-Lateral-Ventricle
Left-Inf-Lat-Vent
Left-Cerebellum-White-Matter
Left-Cerebellum-Cortex
Left-Thalamus-Proper
Left-Caudate
Left-Putamen
Left-Pallidum
3rd-Ventricle
4th-Ventricle
Brain-Stem
Left-Hippocampus
Left-Amygdala
CSF
Left-Accumbens-area
Left-VentralDC
Left-vessel
Left-choroid-plexus
Right-Lateral-Ventricle
Right-Inf-Lat-Vent
Right-Cerebellum-White-Matter
Right-Cerebellum-Cortex
Right-Thalamus-Proper
Right-Caudate
Right-Putamen
Right-Pallidum
Right-Hippocampus
Right-Amygdala
Right-Accumbens-area
Right-VentralDC
Right-vessel
Right-choroid-plexus
WM-hypointensities
Optic-Chiasm
CC_Posterior
CC_Mid_Posterior
CC_Central
CC_Mid_Anterior
CC_Anterior
