# Supplementary material for: Revealing heterogeneity of brain imaging phenotypes in Alzheimer’s disease based on unsupervised clustering of blood marker profiles
Source: PLoS One. 2019 Mar 4;14(3):e0211121. doi: 10.1371/journal.pone.0211121 (PMC6398858; doi:10.1371/journal.pone.0211121)
Supplement: S4 File — List of the weights assigned to each blood marker during computation. (CSV) [file pone.0211121.s004.csv]

Importance	Markers
0.487981460195505	Beta-2-Microglobulin (B2M) (ug/mL)
0.1496668498217897	T-Cell-Specific Protein RANTES (RANTES) (ng/mL)
0.04040653382971953	Brain-Derived Neurotrophic Factor (BDNF) (ng/mL)
0.03297540659972054	Platelet-Derived Growth Factor BB (PDGF- (pg/ml)
0.032642718861872096	Growth-Regulated alpha protein (GRO-alph (pg/mL)
0.029270529118290617	Epithelial-Derived Neutrophil-Activating (ng/mL)
0.019106593864026016	Cystatin-C (ng/ml)
0.013793009238806215	Epidermal Growth Factor (EGF) (pg/mL)
0.01046983681475831	Thrombospondin-1 (ng/mL)
0.009060059127014915	CD40 Ligand (CD40-L) (ng/mL)
0.008167052474659929	Trefoil Factor 3 (TFF3) (ug/ml)
0.0053998068481939014	Vitamin K-Dependent Protein S (VKDPS) (ug/ml)
0.004538043838199331	Stem Cell Factor (SCF) (pg/mL)
0.00445282516378831	Tissue Inhibitor of Metalloproteinases 1 (ng/mL)
0.004371173184193778	Plasminogen Activator Inhibitor 1 (PAI-1 (ng/mL)
0.004362383308754707	Tumor Necrosis Factor Receptor-Like 2 (T (ng/mL)
0.0026227292086384827	Fatty Acid-Binding Protein- heart (FABP (ng/mL)
0.0023132308231243255	Complement C3 (C3) (mg/mL)
0.0022987788166231224	Superoxide Dismutase 1- Soluble (SOD-1) (ng/mL)
0.002277791679129883	Thrombomodulin (TM) (ng/ml)
0.002129107749115818	Macrophage Migration Inhibitory Factor ( (ng/mL)
0.002093273358720098	Neutrophil Gelatinase-Associated Lipocal (ng/ml)
0.002083013840974847	CD 40 antigen (CD40) (ng/mL)
0.0020767466180165593	Monokine Induced by Gamma Interferon (MI (pg/ml)
0.0020634444233907806	Vascular Cell Adhesion Molecule-1 (VCAM- (ng/mL)
0.002063118864412173	Myeloid Progenitor Inhibitory Factor 1 ( (ng/mL)
0.0020408486326347463	Interleukin-8 (IL-8) (pg/mL)
0.0020039233931654398	Resistin (ng/ml)
0.00197947271925123	Pulmonary and Activation-Regulated Chemo (ng/mL)
0.0019724794150874554	TNF-Related Apoptosis-Inducing Ligand Re (ng/mL)
0.0019601522631372496	Serum Amyloid P-Component (SAP) (ug/mL)
0.001847323352569779	CD5 (CD5L) (ng/ml)
0.0016325398492241289	C-peptide (ng/ml)
0.0015721165909410545	Thrombopoietin (ng/mL)
0.0015613259698722013	Tamm-Horsfall Urinary Glycoprotein (THP) (ug/ml)
0.001508964981767487	C-Reactive Protein (CRP) (ug/mL)
0.0014759451537600461	Heparin-Binding EGF-Like Growth Factor ( (pg/mL)
0.001469404953490948	Insulin (uIU/mL)
0.0014661787025298523	Lysine
0.0014553972684363857	Osteopontin (ng/ml)
0.001402913783396203	Ferritin (FRTN) (ng/mL)
0.001394656313742353	Myoglobin (ng/mL)
0.0013697995395381948	FASLG Receptor (FAS) (ng/mL)
0.0013629745541931745	Alpha-1-Antitrypsin (AAT) (mg/mL)
0.001350118098609328	Apolipoprotein C-III (Apo C-III) (ug/mL)
0.0013455116962158228	Clusterin (CLU) (ug/ml)
0.001322099979779978	Insulin-like Growth Factor-Binding Prote (ng/mL)
0.0013029551838675993	Glutathione S-Transferase alpha (GST-alp (ng/ml)
0.0013026430230841733	Matrix Metalloproteinase-7 (MMP-7) (ng/ml)
0.0012657698840080256	Apolipoprotein H (Apo H) (ug/mL)
0.0012587453040613563	Peptide YY (PYY) (pg/mL)
0.0012360528545597336	AXL Receptor Tyrosine Kinase (AXL) (ng/mL)
0.0012172387258609938	Epidermal Growth Factor Receptor (EGFR) (ng/mL)
0.0011942307260915932	Sortilin (ng/mL)
0.0011853911751595649	Cortisol (Cortisol) (ng/ml)
0.0011652955690001836	Vascular Endothelial Growth Factor (VEGF (pg/mL)
0.0011591298688322798	Hepatocyte Growth Factor (HGF) (ng/mL)
0.0011412886340899245	Thyroxine-Binding Globulin (TBG) (ug/mL)
0.001136632990279116	Citrulline
0.0011271801922314807	Apolipoprotein B (Apo B) (ug/ml)
0.0011203215539195696	Interferon gamma Induced Protein 10 (IP- (pg/ml)
0.0011090014116740487	Placenta Growth Factor (PLGF) (pg/ml)
0.0010982782579223864	Kynurenine
0.0010741706274876482	Angiopoietin-2 (ANG-2) (ng/mL)
0.0010678725715077247	HCAMPLAS
0.0010676041243758913	Receptor for advanced glycosylation end (ng/mL)
0.0010540432819984246	Angiotensin-Converting Enzyme (ACE) (ng/ml)
0.0010439821844789464	Immunoglobulin A (IgA) (mg/mL)
0.001042413061992334	AB40
0.0010301393888920095	Apolipoprotein A-I (Apo A-I) (mg/mL)
0.0010199424501387243	von Willebrand Factor (vWF) (ug/mL)
0.0009853658981826344	Valine
0.0009658820069803661	AB42
0.0009610826699882028	Asparagine
0.000960589452084021	Ornithine
0.000952311033357946	Tryptophan
0.0009318971156877827	Matrix Metalloproteinase-9- total (MMP-9 (ng/ml)
0.0009308115107795967	Alanine
0.0009289045419517488	Interleukin-16 (IL-16) (pg/mL)
0.000927816601191798	Serotransferrin (Transferrin) (mg/dl)
0.000913461791944082	Glutamic Acid
0.0009089461632773966	Thyroid-Stimulating Hormone (TSH) (uIU/mL)
0.0008928514080028375	Apolipoprotein A-II (Apo A-II) (ng/ml)
0.0008813732363054718	Cancer Antigen 19-9 (CA-19-9) (U/mL)
0.0008801544659568024	Methionine
0.000867806830622369	Chromogranin-A (CgA) (ng/mL)
0.000853828467996715	Alpha-1-Microglobulin (A1Micro) (ug/ml)
0.0008516020179043597	Immunoglobulin M (IGM) (mg/mL)
0.0008383895068314597	Brain Natriuretic Peptide (BNP) (pg/ml)
0.0008357729459308175	Isoleucine
0.0008155029787019835	Apolipoprotein D (Apo D) (ug/ml)
0.0008130074540542757	Apolipoprotein A-IV (Apo A-IV) (ug/ml)
0.0008007198585767787	Proinsulin- Total (pM)
0.000798969530140156	Tenascin-C (TN-C) (ng/mL)
0.0007961336943268003	Chemokine CC-4 (HCC-4) (ng/mL)
0.0007862654944430996	Alpha-Fetoprotein (AFP) (ng/mL)
0.0007825630382183108	Leptin (ng/mL)
0.0007540293383626954	Apolipoprotein E (Apo E) (ug/ml)
0.0007379982025932467	Immunoglobulin E (IgE) (ng/mL)
0.0007348539779397398	Pancreatic Polypeptide (PPP) (pg/ml)
0.0007343626415685594	Prostatic Acid Phosphatase (PAP) (ng/mL)
0.0007333484562694908	Proinsulin- Intact (pM)
0.0007320165639105734	Growth Hormone (GH) (ng/mL)
0.000729436607234578	Sex Hormone-Binding Globulin (SHBG) (nmol/L)
0.0007244982926419729	Serine
0.0007243784072690324	Glutamine
0.0007215348655811387	Glycine
0.0007205126105772916	Alpha-1-Antichymotrypsin (AACT) (ug/ml)
0.0007201973108499353	Kidney Injury Molecule-1 (KIM-1) (ng/ml)
0.000710663487209326	Arginine
0.0006991415757664079	E-Selectin (ng/mL)
0.0006882113565687895	B Lymphocyte Chemoattractant (BLC) (pg/ml)
0.0006800282565989131	Adiponectin (ug/mL)
0.0006661953209048636	Transthyretin (TTR) (mg/dl)
0.00065350984675274	Macrophage-Derived Chemokine (MDC) (pg/mL)
0.0006380015973170584	Sarcosine
0.0006338214148236643	Prolactin (PRL) (ng/ml)
0.0006126616939436719	T Lymphocyte-Secreted Protein I-309 (I-3 (pg/mL)
0.0006121712883731945	Matrix Metalloproteinase-1 (MMP-1) (ng/ml)
0.0005995110370549953	Aspartic Acid
0.0005983273393064463	Fibrinogen (mg/mL)
0.0005902492633362844	Angiotensinogen (ng/mL)
0.0005811641468433693	Bone Morphogenetic Protein 6 (BMP-6) (ng/mL)
0.0005801224170273335	Interleukin-13 (IL-13) (pg/mL)
0.0005772234235697286	Fetuin-A (ug/ml)
0.0005772182898322356	Tyrosine
0.0005748333873783981	Interleukin-18 (IL-18) (pg/mL)
0.0005692682073486509	Macrophage Inflammatory Protein-1 alpha (pg/mL)
0.0005665175884405739	Monocyte Chemotactic Protein 4 (MCP-4) (pg/ml)
0.0005621218321321178	Matrix Metalloproteinase-10 (MMP-10) (ng/ml)
0.0005576144953290107	Macrophage Inflammatory Protein-1 beta ( (pg/mL)
0.0005487587988562681	Macrophage Inflammatory Protein-3 alpha (pg/ml)
0.0005482309690955692	Myeloperoxidase (MPO) (ng/mL)
0.0005390631123597841	Fas Ligand (FasL) (pg/mL)
0.0005340359226077877	Monocyte Chemotactic Protein 2 (MCP-2) (pg/ml)
0.0005256345368839475	PLASMA_NFL
0.0005119947300428942	Apolipoprotein(a) (Lp(a)) (ug/mL)
0.0005119458529601745	Eotaxin-1 (pg/mL)
0.0005072482207320906	Agouti-Related Protein (AGRP) (pg/mL)
0.0004994232323783704	Intercellular Adhesion Molecule 1 (ICAM- (ng/mL)
0.0004942842484963943	Creatine Kinase-MB (CK-MB) (ng/mL)
0.000493589653726534	Thymus-Expressed Chemokine (TECK) (ng/mL)
0.00048279539522074594	Eotaxin-3 (pg/mL)
0.000480390061591043	Interleukin-6 receptor (IL-6r) (ng/mL)
0.00048001345000664734	Luteinizing Hormone (LH) (mIU/mL)
0.00047542835241582316	Betacellulin (BTC) (pg/mL)
0.0004744601862768682	Apolipoprotein C-I (Apo C-I) (ng/ml)
0.00046354671927317754	Vitronectin (ug/ml)
0.00045787765778147017	Phenylalanine
0.0004416319722013778	Testosterone- Total (ng/ml)
0.00042866451560739894	Proline
0.00041725601309368186	Matrix Metalloproteinase-9 (MMP-9) (ng/mL)
0.0003983044103923634	Carcinoembryonic Antigen (CEA) (ng/mL)
0.00039581453821695725	trans isomer of 4-hydroxyproline
0.00039391869860986656	Monocyte Chemotactic Protein 3 (MCP-3) (pg/mL)
0.0003812061746222728	Haptoglobin (mg/mL)
0.00038118549944247634	Factor VII (ng/mL)
0.0003619206490172413	Threonine
0.00036024413871077265	Monocyte Chemotactic Protein 1 (MCP-1) (pg/mL)
0.00034218780969806753	Tumor Necrosis Factor alpha (TNF-alpha) (pg/mL)
0.000291772562973152	Neuronal Cell Adhesion Molecule (Nr-CAM) (ng/mL)
0.0002651893588855854	Interleukin-3 (IL-3) (ng/mL)
0.00026483869875597765	Serum Glutamic Oxaloacetic Transaminase (ug/mL)
0.0002494064255083187	Fibroblast Growth Factor 4 (FGF-4) (pg/mL)
0.00020607157867296043	Complement Factor H (ug/ml)
0.0001844942797598667	Matrix Metalloproteinase-2 (MMP-2) (ng/mL)
0.00017512876252610986	Follicle-Stimulating Hormone (FSH) (mIU/mL)
0.0001041833856908146	Ciliary Neurotrophic Factor (CNTF) (pg/mL)
9.350319149029458e-05	Macrophage Colony-Stimulating Factor 1 ( (ng/mL)
3.730723750975487e-05	Calcitonin (pg/mL)
3.227024323608662e-05	Pregnancy-Associated Plasma Protein A (P (mIU/mL)
7.036572285166878e-06	Alpha-2-Macroglobulin (A2Macro) (mg/mL)
